# Supplementary material for: Dynamical latent state computation in the male macaque posterior parietal cortex
Source: Nat Commun. 2023 Apr 1;14:1832. doi: 10.1038/s41467-023-37400-4 (PMC10067966; doi:10.1038/s41467-023-37400-4)
Supplement: Supplementary file 4 — Source Data [file 41467_2023_37400_MOESM4_ESM.zip]

Archive with 15 entries (14 files):
- source data/
- source data/figure5.mat
- __MACOSX/source data/._figure5.mat
- source data/figure4.mat
- __MACOSX/source data/._figure4.mat
- source data/figure6.mat
- __MACOSX/source data/._figure6.mat
- source data/figure7.mat
- __MACOSX/source data/._figure7.mat
- source data/figure3.mat
- __MACOSX/source data/._figure3.mat
- source data/figure2.mat
- __MACOSX/source data/._figure2.mat
- source data/figure1.mat
- __MACOSX/source data/._figure1.mat
